# Supplementary material for: Transitions of motor neuron activities during Ciona development
Source: Front Cell Dev Biol. 2023 Jan 13;11:1100887. doi: 10.3389/fcell.2023.1100887 (PMC9880257; doi:10.3389/fcell.2023.1100887)
Supplement: Supplementary file 3 [file Table1.XLSX]

## Sheet: Sheet1
		[A]	pSP-CiVAChT::GCaMP6s
			Phase	Developmental Stage	Interval						Duration						synchro-nization	burst
					Left [sec]			Right [sec]			Left [sec]			Right [sec]
			Ⅰ	St.23	152.438	±	48.212	210.758	±	85.1595	37.3632	±	5.70377	25.7882	±	13.0692	×	×
			Ⅱ	St.23~St.24	93.8267	±	28.7944	105.835	±	52.6246	34.0876	±	10.5894	24.3179	±	14.0657	×	×
			Ⅲ	St.24	48.2006	±	9.70726	53.1016	±	6.15029	36.4327	±	8.5763	28.484	±	11.6966	×	×
			IV	St.25	44.4212	±	8.1675	49.0843	±	7.95455	32.6209	±	8.51651	32.2373	±	9.96736	△	×
			V	St.25	56.4961	±	13.4542	52.3418	±	11.5002	28.8505	±	8.01673	30.7929	±	8.83409	〇	×
			VI	St.25~St.27	84.374	±	32.7217	84.0533	±	32.2616	39.4501	±	82.2102	39.0386	±	81.2857	〇	〇
		[B]	pSP-CiVAChT::GCaMP6s
			Phase	Developmental Stage	Interval						Duration						synchro-nization	burst
					Left [sec]			Right [sec]			Left [sec]			Right [sec]
			Ⅰ	St.23	127.086	±	36.9861	57.5466	±	15.1852	52.8349	±	13.1059	29.6054	±	18.8026	×	×
			Ⅲ	St.23	80.9256	±	29.4069	161.851	±	84.299	27.8781	±	5.43469	27.1446	±	8.74294	×	×
			IV	St.24	136.607	±	35.8562	155.306	±	35.3137	44.0589	±	11.2845	40.636	±	12.079	△	×
			V	St.24~St.25	143.669	±	19.1147	144.147	±	19.0016	37.6145	±	14.1871	36.9775	±	13.1111	〇	×
			VI	St.25~St.27	395.522	±	186.814	395.522	±	186.814	27.7175	±	9.42479	26.1751	±	12.4218	〇	×
		[C]	pSP-CiVAChT-H2B::GCaMP6s
			Phase	Developmental Stage	Interval						Duration						synchro-nization	burst
					Left [sec]			Right [sec]			Left [sec]			Right [sec]
			Ⅰ	St.22~St.23	305.527	±	172.174	185.775	±	98.6193	26.8571	±	5.11101	22.3889	±	8.87655	×	×
			Ⅱ	St.23	221.494	±	66.6629	95.1661	±	18.0788	25.8	±	5.41849	28.5238	±	16.8116	×	×
			Ⅲ	St.23~St.24	99.8837	±	32.0158	55.8163	±	11.6444	31.3448	±	13.5577	28.4242	±	11.2547	×	×
			IV	St.24~St.25	59.4233	±	13.6934	45.7772	±	19.8663	21.7368	±	7.11072	24.881	±	9.1201	△	×
		[D]	pSP-CiVAChT::GCaMP6s
			Phase	Developmental Stage	Interval						Duration						synchro-nization	burst
					Left [sec]			Right [sec]			Left [sec]			Right [sec]
			Ⅰ	St.22~St.23	305.81	±	108.545	214.544	±	177.754	33.9333	±	3.31595	21.7391	±	19.0108	×	×
			Ⅱ	St.24	159.167	±	64.4337	75.5696	±	64.9708	27	±	6.41179	20.5517	±	12.6698	△	×
			IV	St.24~St.25	59.646	±	21.8123	35.5005	±	20.3954	25.1494	±	8.43437	21.4545	±	10.1941	△	×
		[E]	pSP-CiVAChT::GCaMP6s
			Phase	Developmental Stage	Interval						Duration						synchro-nization	burst
					Left [sec]			Right [sec]			Left [sec]			Right [sec]
			Ⅰ	St.23				84.1587	±	82.6637	156.36			15.6773	±	2.57685	×	×
			Ⅱ	St.23~St.24	315.151	±	438.255	51.5089	±	12.158	127.81	±	49.5882	15.1238	±	1.59684	×	×
			Ⅲ	St.24~St.25	152.942	±	114.102	37.2799	±	10.1311	18.4152	±	5.95034	15.358	±	1.93906	△	×
			Ⅳ	St.25~St.26	25.9643	±	7.83909	25.9643	±	7.83909	18.1328	±	7.11	17.3957	±	7.46409	〇	〇
			Ⅴ	St.26~St.27	42.3074	±	27.6935	42.3074	±	27.6935	29.7095	±	14.6562	28.79	±	15.2512	〇	〇
		[F]	pSP-CiVAChT::GCaMP6s
			Phase	Developmental Stage	Interval						Duration						synchro-nization	burst
					Left [sec]			Right [sec]			Left [sec]			Right [sec]
			Ⅲ	St.23~St.24	71.1558	±	7.00056	80.3919	±	20.1237	14.8636	±	2.63362	19.8	±	8.96214	×	×
			IV	St.24	39.4567	±	12.5549	52.237	±	16.3301	10.4737	±	2.16516	13.9792	±	3.51775	△	×
		[G]	pSP-CiVAChT::GCaMP6s + pSP-CiVGAT::Kaede
			Phase	Developmental Stage	Interval						Duration						synchro-nization	burst
					Left [sec]			Right [sec]			Left [sec]			Right [sec]
			Ⅰ	St.24				158.694	±	196.169	14.522			17.3478	±	5.25408	×	×
			Ⅱ	St.24~St.25	249.893	±	210.681	107.275	±	43.7514	39.1129	±	37.8322	33.781	±	22.879	×	×
			Ⅲ	St.25	83.202	±	8.30713	101.783	±	22.0439	56.6164	±	14.6636	40.4389	±	14.2166	×	×
			IV	St.25~St.27	77.7345	±	29.0186	65.8071	±	22.2628	34.5474	±	18.102	27.0074	±	17.5178	△	×
			Vl	St.27~	35.5119	±	13.6175	35.5119	±	13.6175	27.063	±	6.17477	27.063	±	6.17477	〇	〇
			VI	St.27~	57.6384	±	45.0187	57.6384	±	45.0187	29.1976	±	11.6389	29.1976	±	11.6389	〇	〇
			VII	St.32~	354.468	±	440.235	354.468	±	440.235	33.6405	±	11.4414	33.6405	±	11.4414	〇	〇
		[H]	pSP-CiVAChT::GCaMP6s + pSP-CiVGAT::Kaede
			Phase	Developmental Stage	Interval						Duration						synchro-nization	burst
					Left [sec]			Right [sec]			Left [sec]			Right [sec]
			Ⅰ	St.24	138.774	±	101.756	96.89	±	73.771	16.0271	±	8.7326	18.6095	±	11.1879	×	×
			Ⅱ	St.24	135.514	±	30.3467	75.4937	±	48.909	15.4671	±	6.74908	22.813	±	9.90838	×	×
			Ⅲ'	St.24~St.27	34.842	±	24.0684	24.9028	±	13.8654	7.50824	±	3.88965	6.04486	±	3.36331	△	×
			Ⅳ	St.27~	24.9817	±	18.5477	24.9817	±	18.5477	6.10774	±	2.43743	5.17099	±	2.21367	〇	〇
		[I]	pSP-CiVAChT-H2B::GCaMP6s
			Phase	Developmental Stage	Interval						Duration						synchro-nization	burst
					Left [sec]			Right [sec]			Left [sec]			Right [sec]
			Ⅰ	St.23	86.5545	±	50.283				14.379	±	5.34391	12.462			×	×
			Ⅱ	St.23	74.0625	±	43.2587	152.531	±	54.833	18.0102	±	4.79448	13.9532	±	1.78545	×	×
			Ⅲ	St.23~St.24	56.5876	±	12.9469	77.5104	±	23.6894	22.4347	±	4.83373	22.9711	±	7.16212	×	×
			IV	St.24	38.6204	±	11.0364	32.1632	±	14.3078	26.1573	±	4.34125	24.3584	±	9.10594	△	〇
		[J]	pSP-CiVAChT::GCaMP6s
			Phase	Developmental Stage	Interval						Duration						synchro-nization	burst
					Left [sec]			Right [sec]			Left [sec]			Right [sec]
			Ⅰ	St.22	319.278	±	238.211	153.495	±	60.3694	34.258	±	13.1965	25.7718	±	17.7405	×	×
			Ⅱ	St.22~St.23	321.541	±	140.728	181.917	±	88.4596	47.5571	±	7.21158	20.8812	±	10.8254	×	×
			Ⅲ	St.23~St.25	68.3558	±	88.7948	64.5358	±	44.9311	31.0152	±	4.57696	27.2381	±	9.56887	×	×
			IV	St.25~St.27	36.2421	±	20.8665	38.4079	±	19.683	26.9795	±	4.41226	27.0977	±	4.16226	△	×
			Vl	St.27~	42.8452	±	28.2081	42.8452	±	28.2081	28.1856	±	7.40352	26.5986	±	7.09407	〇	〇
			VI	St.27~	58.239	±	39.6332	58.239	±	39.6332	31.4328	±	11.2239	27.3672	±	10.7862	〇	〇
			VII	St.32~	380.504	±	727.509	380.504	±	727.509	32.2607	±	17.9902	27.3005	±	19.1951	〇	〇

## Sheet: Sheet2
		electroporated DNA	incubation temperature after fertilization	incubation time	developmental stage when starting imaging	temperature during imaging	imaging time
	[A]	pSP-CiVAChT::GCaMP6s	22℃	0～9.5 hpf	St.23	20℃	9.5～17 hpf		44361	[A]	pSP-CiVAChT::GCaMP6s
	[B]	pSP-CiVAChT::GCaMP6s	15℃	0～17 hpf	St.23		17～23 hpf				Ⅰ	St.23
	[C]	pSP-CiVAChT-H2B::GCaMP6s	22℃	0～9 hpf	St.21		9～17.5 hpf		44369	[B]	pSP-CiVAChT::GCaMP6s
	[D]	pSP-CiVAChT::GCaMP6s	22℃	0～9 hpf	St.21		9～17.5 hpf				Ⅰ	St.23
	[E]	pSP-CiVAChT::GCaMP6s	16℃	0～14 hpf	St.23		14～24 hpf		44371	[C]	pSP-CiVAChT-H2B::GCaMP6s
	[F]	pSP-CiVAChT::GCaMP6s	22℃	0～9 hpf	St.21		9～18 hpf				Ⅰ	St.22~St.23
	[G]	pSP-CiVAChT::GCaMP6s	16℃	0～14.5 hpf	St.23		14.5～29.5 hpf		44385	[D]	pSP-CiVAChT::GCaMP6s
		pSP-CiVGAT::Kaede	16℃	0～14 hpf
	[H]	pSP-CiVAChT::GCaMP6s	16℃	0～15 hpf	St.23		15～22 hpf				Ⅰ	St.22~St.23
		pSP-CiVGAT::Kaede	16℃	0～14 hpf
	[I]	pSP-CiVAChT-H2B::GCaMP6s	22℃	0～10 hpf	St.22		10～13 hpf		44386	[E]	pSP-CiVAChT::GCaMP6s
	[J]	pSP-CiVAChT::GCaMP6s	22℃	0～9 hpf	St.21		9～41 hpf				Ⅰ	St.23
									44389	[F]	pSP-CiVAChT::GCaMP6s
											Ⅲ	St.23~St.24
									44391	[G]	pSP-CiVAChT::GCaMP6s + pSP-CiVGAT::Kaede
		( 0 - 14.5 hpf(St.22), 16℃ )									Ⅰ	St.24
		14.5 hpf-29.5 20℃							44392	[H]	pSP-CiVAChT::GCaMP6s + pSP-CiVGAT::Kaede
											Ⅰ	St.24
									44398	[I]	pSP-CiVAChT-H2B::GCaMP6s
											Ⅰ	St.23
									44399	[J]	pSP-CiVAChT::GCaMP6s
											Ⅰ	St.22

## Sheet: 有効数字2桁
44361		[A]	pSP-CiVAChT::GCaMP6s
			Phase	Developmental Stage	Interval						Duration						synchro-nization	burst
					Left [sec]			Right [sec]			Left [sec]			Right [sec]
			Ⅰ	St.23	152.438	±	48.212	2.1×10²	±	85.1595	37.3632	±	5.70377	25.7882	±	13.0692	×	×
			Ⅱ	St.23~St.24	93.8267	±	28.7944	105.835	±	52.6246	34.0876	±	10.5894	24.3179	±	14.0657	×	×
			Ⅲ	St.24	48.2006	±	9.70726	53.1016	±	6.15029	36.4327	±	8.5763	28.484	±	11.6966	×	×
			Ⅲ'	St.25	44.4212	±	8.1675	49.0843	±	7.95455	32.6209	±	8.51651	32.2373	±	9.96736	△	×
			Ⅳ	St.25	56.4961	±	13.4542	52.3418	±	11.5002	28.8505	±	8.01673	30.7929	±	8.83409	〇	×
			Ⅴ	St.25~St.27	84.374	±	32.7217	84.0533	±	32.2616	39.4501	±	82.2102	39.0386	±	81.2857	〇	〇
44369		[B]	pSP-CiVAChT::GCaMP6s
			Phase	Developmental Stage	Interval						Duration						synchro-nization	burst
					Left [sec]			Right [sec]			Left [sec]			Right [sec]
			Ⅰ	St.23	127.086	±	36.9861	57.5466	±	15.1852	52.8349	±	13.1059	29.6054	±	18.8026	×	×
			Ⅲ	St.23	80.9256	±	29.4069	161.851	±	84.299	27.8781	±	5.43469	27.1446	±	8.74294	×	×
			Ⅲ'	St.24	136.607	±	35.8562	155.306	±	35.3137	44.0589	±	11.2845	40.636	±	12.079	△	×
			Ⅳ	St.24~St.25	143.669	±	19.1147	144.147	±	19.0016	37.6145	±	14.1871	36.9775	±	13.1111	〇	×
			Ⅴ	St.25~St.27	395.522	±	186.814	395.522	±	186.814	27.7175	±	9.42479	26.1751	±	12.4218	〇	×
44371		[C]	pSP-CiVAChT-H2B::GCaMP6s
			Phase	Developmental Stage	Interval						Duration						synchro-nization	burst
					Left [sec]			Right [sec]			Left [sec]			Right [sec]
			Ⅰ	St.22~St.23	305.527	±	172.174	185.775	±	98.6193	26.8571	±	5.11101	22.3889	±	8.87655	×	×
			Ⅱ	St.23	221.494	±	66.6629	95.1661	±	18.0788	25.8	±	5.41849	28.5238	±	16.8116	×	×
			Ⅲ	St.23~St.24	99.8837	±	32.0158	55.8163	±	11.6444	31.3448	±	13.5577	28.4242	±	11.2547	×	×
			Ⅲ'	St.24~St.25	59.4233	±	13.6934	45.7772	±	19.8663	21.7368	±	7.11072	24.881	±	9.1201	△	×
44385		[D]	pSP-CiVAChT::GCaMP6s
			Phase	Developmental Stage	Interval						Duration						synchro-nization	burst
					Left [sec]			Right [sec]			Left [sec]			Right [sec]
			Ⅰ	St.22~St.23	305.81	±	108.545	214.544	±	177.754	33.9333	±	3.31595	21.7391	±	19.0108	×	×
			Ⅱ	St.24	159.167	±	64.4337	75.5696	±	64.9708	27	±	6.41179	20.5517	±	12.6698	△	×
			Ⅲ'	St.24~St.25	59.646	±	21.8123	35.5005	±	20.3954	25.1494	±	8.43437	21.4545	±	10.1941	△	×
44386		[E]	pSP-CiVAChT::GCaMP6s
			Phase	Developmental Stage	Interval						Duration						synchro-nization	burst
					Left [sec]			Right [sec]			Left [sec]			Right [sec]
			Ⅰ	St.23				84.1587	±	82.6637	156.36			15.6773	±	2.57685	×	×
			Ⅱ	St.23~St.24	315.151	±	438.255	51.5089	±	12.158	127.81	±	49.5882	15.1238	±	1.59684	×	×
			Ⅲ	St.24~St.25	152.942	±	114.102	37.2799	±	10.1311	18.4152	±	5.95034	15.358	±	1.93906	△	×
			Ⅳ	St.25~St.26	25.9643	±	7.83909	25.9643	±	7.83909	18.1328	±	7.11	17.3957	±	7.46409	〇	〇
			Ⅴ	St.26~St.27	42.3074	±	27.6935	42.3074	±	27.6935	29.7095	±	14.6562	28.79	±	15.2512	〇	〇
44389		[F]	pSP-CiVAChT::GCaMP6s
			Phase	Developmental Stage	Interval						Duration						synchro-nization	burst
					Left [sec]			Right [sec]			Left [sec]			Right [sec]
			Ⅲ	St.23~St.24	71.1558	±	7.00056	80.3919	±	20.1237	14.8636	±	2.63362	19.8	±	8.96214	×	×
			Ⅲ'	St.24	39.4567	±	12.5549	52.237	±	16.3301	10.4737	±	2.16516	13.9792	±	3.51775	△	×
44391		[G]	pSP-CiVAChT::GCaMP6s + pSP-CiVGAT::Kaede
			Phase	Developmental Stage	Interval						Duration						synchro-nization	burst
					Left [sec]			Right [sec]			Left [sec]			Right [sec]
			Ⅰ	St.24				158.694	±	196.169	14.522			17.3478	±	5.25408	×	×
			Ⅱ	St.24~St.25	249.893	±	210.681	107.275	±	43.7514	39.1129	±	37.8322	33.781	±	22.879	×	×
			Ⅲ	St.25	83.202	±	8.30713	101.783	±	22.0439	56.6164	±	14.6636	40.4389	±	14.2166	×	×
			Ⅲ'	St.25~St.27	77.7345	±	29.0186	65.8071	±	22.2628	34.5474	±	18.102	27.0074	±	17.5178	△	×
			Ⅳ	St.27~	35.5119	±	13.6175	35.5119	±	13.6175	27.063	±	6.17477	27.063	±	6.17477	〇	〇
			Ⅴ	St.27~	57.6384	±	45.0187	57.6384	±	45.0187	29.1976	±	11.6389	29.1976	±	11.6389	〇	〇
			Vl	St.32~	354.468	±	440.235	354.468	±	440.235	33.6405	±	11.4414	33.6405	±	11.4414	〇	〇
44392		[H]	pSP-CiVAChT::GCaMP6s + pSP-CiVGAT::Kaede
			Phase	Developmental Stage	Interval						Duration						synchro-nization	burst
					Left [sec]			Right [sec]			Left [sec]			Right [sec]
			Ⅰ	St.24	138.774	±	101.756	96.89	±	73.771	16.0271	±	8.7326	18.6095	±	11.1879	×	×
			Ⅱ	St.24	135.514	±	30.3467	75.4937	±	48.909	15.4671	±	6.74908	22.813	±	9.90838	×	×
			Ⅲ'	St.24~St.27	34.842	±	24.0684	24.9028	±	13.8654	7.50824	±	3.88965	6.04486	±	3.36331	△	×
			Ⅳ	St.27~	24.9817	±	18.5477	24.9817	±	18.5477	6.10774	±	2.43743	5.17099	±	2.21367	〇	〇
44398		[I]	pSP-CiVAChT-H2B::GCaMP6s
			Phase	Developmental Stage	Interval						Duration						synchro-nization	burst
					Left [sec]			Right [sec]			Left [sec]			Right [sec]
			Ⅰ	St.23	86.5545	±	50.283				14.379	±	5.34391	12.462			×	×
			Ⅱ	St.23	74.0625	±	43.2587	152.531	±	54.833	18.0102	±	4.79448	13.9532	±	1.78545	×	×
			Ⅲ	St.23~St.24	56.5876	±	12.9469	77.5104	±	23.6894	22.4347	±	4.83373	22.9711	±	7.16212	×	×
			Ⅲ'	St.24	38.6204	±	11.0364	32.1632	±	14.3078	26.1573	±	4.34125	24.3584	±	9.10594	△	〇
44399		[J]	pSP-CiVAChT::GCaMP6s
			Phase	Developmental Stage	Interval						Duration						synchro-nization	burst
					Left [sec]			Right [sec]			Left [sec]			Right [sec]
			Ⅰ	St.22	319.278	±	238.211	153.495	±	60.3694	34.258	±	13.1965	25.7718	±	17.7405	×	×
			Ⅱ	St.22~St.23	321.541	±	140.728	181.917	±	88.4596	47.5571	±	7.21158	20.8812	±	10.8254	×	×
			Ⅲ	St.23~St.25	68.3558	±	88.7948	64.5358	±	44.9311	31.0152	±	4.57696	27.2381	±	9.56887	×	×
			Ⅲ'	St.25~St.27	36.2421	±	20.8665	38.4079	±	19.683	26.9795	±	4.41226	27.0977	±	4.16226	△	×
			Ⅳ	St.27~	42.8452	±	28.2081	42.8452	±	28.2081	28.1856	±	7.40352	26.5986	±	7.09407	〇	〇
			Ⅴ	St.27~	58.239	±	39.6332	58.239	±	39.6332	31.4328	±	11.2239	27.3672	±	10.7862	〇	〇
			Vl	St.32~	380.504	±	727.509	380.504	±	727.509	32.2607	±	17.9902	27.3005	±	19.1951	〇	〇
